# Supplementary material for: Peer-Education as a Tool to Educate on Antibiotics, Resistance and Use in 16–18-Year-Olds: A Feasibility Study
Source: Antibiotics (Basel). 2020 Mar 30;9(4):146. doi: 10.3390/antibiotics9040146 (PMC7235882; doi:10.3390/antibiotics9040146)
Supplement: Supplementary file 1 [file antibiotics-09-00146-s001.zip]

Archive with 4 entries (4 files):
- File S1 - Antibiotic_PE_Complete pack FINAL v5 13.10.17.pdf
- File S2 - PRE- Knowledge questionnaire _ FINAL_08.11.2017.docx
- File S3 - POST-Knowledge questionnaire _ FINAL_08.11.2017.docx
- File S4 - THREE MONTH POST-Knowledge questionnaire _ Final.docx
